# Supplementary material for: Tianlongkechuanling Inhibits Pulmonary Fibrosis Through Down-Regulation of Arginase-Ornithine Pathway
Source: Front Pharmacol. 2021 Apr 22;12:661129. doi: 10.3389/fphar.2021.661129 (PMC8114272; doi:10.3389/fphar.2021.661129)
Supplement: Supplementary file 1 [file table2.xlsx]

## Sheet: Sheet1
Genus	Pyrrolizidine alkaloids
Crotalaria albida	Croalbidine
Crotalaria anagyroides	Anacrotine, methylpyrrolizidine
Crotalaria aridicola	Various dehydropyrrolizidines
Crotalaria axillaris	Axillaridine, axillarine
Crotalaria barbata	Crobarbatine
Crotalaria burha	Croburhine, crotalarine
Crotalaria candicans	Crocandine, cropodine
Crotalaria crassipes	Retusamine
Crotalaria crispata	Crispatine, fulvine
Crotalaria dura	Crotaline
Crotalaria fulva	Fulvine
Crotalaria globifer	Crotaline, globiferine
Crotalaria goreensis	Hydroxymethylenepyrrolizidine
Crotalaria grahamiana	Grahamine
Crotalaria grantiana	Grantianine
Crotalaria incana	Anacrotine
Crotalaria intermedia	Integerrimine, usaramine
Crotalaria laburnifolia	Crotalaburnine, hydroxysenkirkine
Crotalaria madurensis	Crotafoline, madurensine
Crotalaria mitchelii	Retusamine
Crotalaria mucronata	Mucronitine, mucronitinine
Crotalaria nana	Crotaburnine, crotananine
Crotalaria novae-hollandiae	Retusamine
Crotalaria retusa	Retusamine
Crotalaria semperflorus	Crosemperine
Crotalaria spectabilis	Retronecanol
Crotalaria stricta	Crotastrictine
Crotalaria trifoliastrum	Various alkylpyrrolizidines
Crotalaria usaramoensis	Usaramine, usaramoensine
Crotalaria virgulata	Grantaline, grantianine
Crotalaria walkeri	Acetylcrotaverrine, crotaverrine
Cynoglossum amabile	Amabiline, echinatine
Cynoglossum glochidiatum	Amabiline
Cynoglossum lanceolatum	Cynaustine, cynaustraline
Cynoglossum latifolium	Latifoline
Cynoglossum officinale	Heliosupine
Cynoglossum pictum	Echinatine, heliosupine
Cynoglossum viridiflorum	Heliosupine, viridiflorine
Eupatorium cannabinum	Echinatine, supinine
Eupatorium maculatum	Echinatine, trachelantimidine
Heliotropium acutiflorum	Heliotrine
Heliotropium arguzoides	Trichodesmine
Heliotropium curassavicum	Angelylheliotridine
Heliotropium dasycarpum	Heliotrine
Heliotropium eichwaldii	Angelylheliotrine
Heliotropium europeum	Acetyl-lasiocarpine, helioitrine
Heliotropium indicum	Acetylindicine, indicine, indicinine
Heliotropium lasiocarpum	Heliotrine, lasiocarpine
Heliotropium olgae	Heliotrine, incanine, lasiocarpine
Heliotropium ovalifolium	Heliofoline
Heliotropium ramosissimum	Heliotrine
Heliotropium strigosum	Strigosine
Heliotropium supinum	Heliosupine, supinine
Heliotropium transoxanum	Heliotrine
Petasites japonicus	Fukinotoxin, petasinine, petasinoside
Senecio adnatus	Platyphylline
Senecio alpinus	Seneciphylline
Senecio amphibolus	Macrophylline
Senecio angulatus	Angulatine
Senecio aquaticus	Aquaticine
Genus	Pyrrolizidine alkaloids
Senecio argentino	Retrorsine, senecionine
Senecio aureus	Floridanine, florosenine, otosenine
Senecio auricula	Neosenkirkine
Senecio borysthenicus	Seneciphylline
Senecio brasiliensis	Brasilinecine
Senecio campestris	Campestrine
Senecio cannabifolius	Senecicannabine
Senecio carthamoides	Carthamoidine
Senecio cineraria	Jacobine, seneciphylline
Senecio cissampelinum	Senampelines
Senecio crucifolia	Jacobine
Senecio doronicum	Doronine
Senecio erraticus	Erucifoline, floridanine
Senecio filaginoides	Retrorsine, ionine
Senecio franchetti	Franchetine, sarracine
Senecio fuchsii	Fuchsisenecionine
Senecio gillesiano	Retrorsine, senecionine
Senecio glabellum	Integerrimine, senecionine
Senecio glandulosus	Retrorsine, senecionine
Senecio glastifolius	Graminifoline
Senecio hygrophylus	Hygrophylline, platyphylline
Senecio ilicifolius	Pterophine, senecionine
Senecio illinitus	Acetylsenkirkine, senecionine
Senecio incanus	Seneciphylline
Senecio integerrimus	Integerrimine, senecionine
Senecio isatideus	Isatidine, retrorsine
Senecio jacobaea	Jacobine, jacoline, jaconine, jacozine, otosenine, renardine
Senecio kirkii	Acetylsenkirkine, senkirkine
Senecio kubensis	Seneciphylline
Senecio latifolius	Senecifolidine, senecifoline
Senecio leucostachys	Retrorsine, senecionine
Senecio longibolus	Integerrimine, longiboline, retronecanol, retrorsine, riddelline, senecionine, seneciphylline
Senecio macrophyllus	Macrophylline
Senecio mikanoides	Mikanoidine
Senecio nemorensis	Nemorensine, oxynemorensine
Senecio othonnae	Floridnine, onetine, otosenine
Senecio othonniformis	Bisline, isoline
Senecio palmatus	Seneciphylline
Senecio paucicalyculatus	Paucicaline
Senecio petasis	Bisline
Senecio phillipicus	Retrorsine, seneciphylline
Senecio platyphylloides	Neoplatyphylline, platyphylline, sarracine, seneciphylline
Senecio platyphyllus	Platyphylline, seneciphylline
Senecio pojarkovae	Sarracine, seneciphylline
Senecio procerus	Procerine
Senecio propinquus	Seneciphylline
Senecio pseudoarnica	Senecionine
Senecio pterophorus	Pterophine
Senecio ragonesi	Retrorsine, senecionine, uspallatine
Senecio renardi	Renardine, seneciphylline
Senecio retrorsus	Senkirkine
Senecio rhombifolius	Isatidine, retrorsine, neoplatyphylline, platyphylline sarracine, seneciphylline
Senecio Riddellii	Riddelline
Senecio rivularis	Angeloyloxyheliotrine
Senecio rosmarinifolius	Rosmarinine
Genus	Pyrrolizidine alkaloids
Senecio ruwenzoriensis	Ruwenine, ruzorine
Senecio sarracenicus	Sarracine
Senecio scleratus	Isatidine, scleratine
Senecio seratophiloides	Senecivernine
Senecio spartioides	Seneciphylline, spartoidine
Senecio squalidus	Senecionine, squalidine
Senecio stenocephalus	Seneciphylline
Senecio subalpinus	Seneciphylline
Senecio subulatus	Retrorsine, senecionine
Senecio swaziensis	Swazine
Senecio triangularis	Triangularine
Senecio uspallatensis	Senecionine, uspallatine
Senecio vernalis	Senecivernine
Senecio vira-vira	Anacrotine, neoplatyphylline
Senecio viscosus	Senecionine
Senecio vulgaris	Senecionine
Symphytum asperum	Asperumine, echinatine
Symphytum caucasicum	Heliosupine, echinatine
Symphytum officinalis	Lasiocarpine, symphytine, viridiflorine
Symphytum orientale	Echinatine, heliosupine
Symphytum tuberosum	Lasiocarpine, symphytine
Symphytum uplandicum	Viridflorine, anadoline, heneicisane, tricosane, acetylintermedine, acetyl-lycopsamine, uplandicine
